# Supplementary material for: Glycated ACE2 receptor in diabetes: open door for SARS-COV-2 entry in cardiomyocyte
Source: Cardiovasc Diabetol. 2021 May 7;20:99. doi: 10.1186/s12933-021-01286-7 (PMC8104461; doi:10.1186/s12933-021-01286-7)
Supplement: Supplementary file 3 — Additional file 3: Figure S3. Mass spectra of the triply charged hACE2 tryptic peptide 466-475 in the glycated (panel A) and non-glycated (panel B) form. hACE2 is for human Angiotensin Converting enzyme 2 type. [file 12933_2021_1286_MOESM3_ESM.xlsx]

## Sheet: Figure 2
Figure 1
Figure ID	Normality	(Non-)Parametric testing	Post-hoc test				Effective
			Test	Comparison	Summary	P-value	Group	n
Figure 2 B	YES	Student's t-test	Tukey's test	patients without diabetes (Non-DM) vs. patients with Diabetes (DM)		0.00317057	Non-DM Non-Covid-19	43
		2 way ANOVA		Non-DM COVID-19 vs. DM COVID-19		0.00964541	DM Non Covid-19	7
				Non-DM vs. Non-DM COVID-19		0.000111358	Non-DM_Covid-19	17
				DM vs. DM COVID-19		0.000110178	DM_Covid-19	30

## Sheet: Figure 3
Figure 1
Figure ID	Normality	(Non-)Parametric testing	Post-hoc test				Effective
			Test	Comparison	Summary	P-value	Group	n
Figure 3 B	YES	Student's t-test	Tukey's test	patients without diabetes (Non-DM) vs. patients with Diabetes (DM)	*	0.0327686	Non-DM Non-Covid-19	43
		2 way ANOVA		Non-DM COVID-19 vs. DM COVID-19	§	0.00239108	DM Non Covid-19	7
				Non-DM vs. Non-DM COVID-19		0.000689931	Non-DM_Covid-19	17
				DM vs. DM COVID-19		0.00521921	DM_Covid-19	30
Figure 3 C	YES	Student's t-test	Tukey's test	patients without diabetes (Non-DM) vs. patients with Diabetes (DM)	*	0.047054	Non-DM Non-Covid-19	43
		2 way ANOVA		Non-DM COVID-19 vs. DM COVID-19	§	0.00251258	DM Non Covid-19	7
				Non-DM vs. Non-DM COVID-19	ns	0.370915	Non-DM_Covid-19	17
				DM vs. DM COVID-19		0.000266464	DM_Covid-19	30
Figure 3 E	YES	Student's t-test	Tukey's test	patients without diabetes (Non-DM) vs. patients with Diabetes (DM)	*	0.0344253	Non-DM Non-Covid-19	43
		2 way ANOVA		Non-DM COVID-19 vs. DM COVID-19	§	0.00105545	DM Non Covid-19	7
				Non-DM vs. Non-DM COVID-19		0.0154234	Non-DM_Covid-19	17
				DM vs. DM COVID-19		0.00126708	DM_Covid-19	30

## Sheet: Figure 1
Figure 1
Figure ID	Normality	(Non-)Parametric testing	Post-hoc test				Effective
			Test	Comparison	Summary	P-value	Group	n
Figure 1 C	YES	Student's t-test	Tukey's test
				COVID-19 without diabetes mellitus (Non-DM) vs. COVID-19 with diabetes mellitus (DM)	*	0.0361125	Non-DM COVID-19	17
							DM COVID-19	30
Figure 1 D	YES	Student's t-test	Tukey's test
				COVID-19 without diabetes mellitus (Non-DM) vs. COVID-19 with diabetes mellitus (DM)	ns	0.0629599	Non-DM COVID-19	17
							DM COVID-19	30
Figure 1 E	YES	Student's t-test	Tukey's test
				COVID-19 without diabetes mellitus (Non-DM) vs. COVID-19 with diabetes mellitus (DM)	ns	0.0714413	Non-DM COVID-19	17
							DM COVID-19	30
